# Supplementary material for: Phytochemical Composition, Antioxidant, and Enzyme Inhibition Activities of Methanolic Extracts of Two Endemic Onosma Species
Source: Plants (Basel). 2021 Jul 5;10(7):1373. doi: 10.3390/plants10071373 (PMC8309465; doi:10.3390/plants10071373)
Supplement: Supplementary file 1 [file plants-10-01373-s001.zip]

Archive with 1 entries (1 files):
- plants-1280710-SI.pdf
